# Supplementary material for: RCOVID19: Recurrence-based SARS-CoV-2 features using chaos game representation
Source: Data Brief. 2020 Aug 7;32:106144. doi: 10.1016/j.dib.2020.106144 (PMC7411429; doi:10.1016/j.dib.2020.106144)
Supplement: Supplementary file 1 [file mmc1.xml]

<?xml version="1.0" encoding="utf-8" standalone="no"?>
<data>
  <datasets>
    <author>mh.olyaee@znu.ac.ir</author>
    <type>1</type>
    <dataset>
      <name>RCOVID-19</name>
      <caption />
      <description>Utilizing chaos game representation (CGR) as well as recurrence quantification analysis (RQA) as a powerful nonlinear analysis technique, we proposed an effective process to extract several valuable features from genomic sequences of SARS-COV-2. The represented features enable us to compare genomic sequences with different lengths. The provided dataset involves totally 18 RQA-based features for 4496 instances of SARS-CoV-2.
</description>
      <filetype>
        <name />
      </filetype>
      <filesize />
      <source>0</source>
      <sourcename>Original Data</sourcename>
      <access>
        <type>1</type>
        <name>Data available in data repository</name>
        <reponame>Mendeley Data</reponame>
        <PersistentId>10.17632/m3s26wghdz.2</PersistentId>
        <deeplinkurl>https://data.mendeley.com/datasets/m3s26wghdz/2</deeplinkurl>
      </access>
    </dataset>
  </datasets>
</data>
